# Supplementary material for: Artificial Neural Network Models for Accurate Predictions of Fat-Free and Fat Masses, Using Easy-to-Measure Anthropometric Parameters
Source: Biomedicines. 2023 Feb 8;11(2):489. doi: 10.3390/biomedicines11020489 (PMC9953292; doi:10.3390/biomedicines11020489)
Supplement: Supplementary file 1 [file biomedicines-11-00489-s001.zip]

Archive with 1 entries (1 files):
- biomedicines-2193756-supplementary.pdf
